# Supplementary material for: Integration of Digital Pathologic and Transcriptomic Analyses Connects Tumor-Infiltrating Lymphocyte Spatial Density With Clinical Response to BRAF Inhibitors
Source: Front Oncol. 2020 May 14;10:757. doi: 10.3389/fonc.2020.00757 (PMC7247820; doi:10.3389/fonc.2020.00757)
Supplement: Supplementary file 1 [file Table_1.XLSX]

## Sheet: Sheet1
age, PFS and OS all relative to treatment start date
censure_PFS: 0 = not progressed, 1 = progressed
censure_OS: 0 = alive, 1 = dead
CR = Complete Response, PR = Partial Response, SD = Stable Disease, PD = Progressive Disease
cohort	patient ID	sex	age (years)	BRAF mutation	biopsy timing relative to treatment start date	biopsy site	treatment	starting dose	LDH at treatment start	response (best RECIST score)	PFS (days)	censure_PFS	OS (days)	censure_OS
MGH	MGH20	F	53	V600E	PRE	peritoneal	vemurafenib	960mg BID	normal	PR (-51.2%)	175	1	576	1
MGH	MGH31	F	73	V600E	PRE	Skin / subcutaneous nodule biopsy	dabrafenib+trametinib	150mg BID and 2 mg daily	normal	SD (-27.1%)	118	1	2591	0
MGH	MGH12	F	32	V600E	PRE	Skin / subcutaneous nodule biopsy	dabrafenib+trametinib	150mg BID and 2 mg daily	elevated	PR (-88.9%)	385	1	780	1
MGH	MGH6	F	74	V600E	PRE	Skin / subcutaneous nodule biopsy	dabrafenib+trametinib	150mg BID and 2 mg daily	normal	PR (-59.9%)	727	1	1262	1
MGH	MGH7	M	56	V600E	PRE	Skin / subcutaneous nodule biopsy	dabrafenib+trametinib	150mg BID and 2 mg daily	normal	CR (100%)	565	1	3415	0
MGH	MGH24	F	68	V600K	PRE	skin	dabrafenib+trametinib	960 mg BID	elevated	PR (-53%)	114	1	335	1
MGH	MGH22	M	49	V600E	PRE	Skin / subcutaneous nodule biopsy	dabrafenib+trametinib	150mg BID and 2 mg daily	elevated	PR (-42%)	85	1	150	1
MGH	MGH8	M	37	V600E	PRE	Skin / subcutaneous nodule biopsy	dabrafenib+trametinib	150mg BID and 1.5 mg daily	elevated	PR (-30%)	87	1	224	1
MGH	MGH25	M	72	V600K	PRE	Skin / subcutaneous nodule biopsy	dabrafenib+trametinib	75mg BID and 2 mg daily	elevated	PR (-64%)	101	1	381	1
MGH	MGH9	M	50	V600E	PRE	nodal	dabrafenib+trametinib	150mg BID and 2 mg daily	elevated	PR (-45%)	220	1	566	1
MGH	MGH34	M	33	V600E	PRE	skin	encorafenib+binimetinib	400 mg daily and 45 mg daily	elevated	PR (-48.6%)	484	1	640	1
MGH	MGH1	M	56	V600E	PRE	Skin / subcutaneous nodule biopsy	vemurafenib	960mg BID	elevated	SD (-25%)	153	1	1001	1
MGH	MGH3	M	41	V600E	PRE	Skin / subcutaneous nodule biopsy	vemurafenib	150mg BID and 2 mg daily	elevated	SD (-10%)	304	1	387	1
MGH	MGH26	F	52	V600E	PRE	nodal	dabrafenib+trametinib	150mg BID and 2 mg daily	normal	SD (-22.8%)	44	1	3047	0
MGH	MGH10	F	37	V600E	PRE	Skin / subcutaneous nodule biopsy	dabrafenib+trametinib	150mg BID and 2 mg daily	elevated	SD (-13%)	82	1	159	1
MGH	MGH42	M	70	V600E	PRE	Skin / subcutaneous nodule biopsy	encorafenib+binimetinib	450 mg daily and 45 mg daily	elevated	PR (-76.1)	386	1	738	1
AUS	AUS7	M	31	V600E	PRE	Skin / subcutaneous nodule biopsy	dabrafenib	100mg BD	normal	SD (-5%)	117	1	214	1
AUS	AUS35	F	54	V600K	PRE	Skin / subcutaneous nodule biopsy	dabrafenib+trametinib	150mg BD + 2mg daily	normal	SD (-17%)	274	1	695	0
AUS	AUS25	F	70	V600E	PRE	Skin / subcutaneous nodule biopsy	vemurafenib	960mg BD	elevated	PR (-45%)	224	1	230	1
AUS	AUS5	F	37	V600E	PRE	brain	dabrafenib	150mg BD	elevated	PR (-43%)	112	1	154	1
AUS	AUS13	F	73	V600E	PRE	Skin / subcutaneous nodule biopsy	dabrafenib	300mg BD	normal	PR (-67%)	211	1	565	1
AUS	AUS24	M	80	V600K	PRE	nodal	vemurafenib	960mg BD	normal	PR (-58%)	174	1	651	0
AUS	AUS11	F	23	V600E	PRE	Skin / subcutaneous nodule biopsy	dabrafenib	150mg BD	elevated	PR (-76%)	155	1	306	1
AUS	AUS20	M	47	V600K	PRE	trachea	dabrafenib	150mg BD	normal	PR (-32%)	328	1	992	1
AUS	AUS22	M	48	V600E	PRE	abdomen	dabrafenib	150mg BD	normal	PR (-78%)	452	1	813	1
AUS	AUS3	M	65	V600E	PRE	Skin / subcutaneous nodule biopsy	dabrafenib	150mg BD	normal	PR (-63%)	108	1	317	1
AUS	AUS8	M	40	V600K	PRE	nodal	dabrafenib	150mg BD	normal	PR (-56%)	118	1	543	1
AUS	AUS10	M	61	V600E	PRE	Skin / subcutaneous nodule biopsy	dabrafenib	150mg BD	normal	PR (-71%)	127	1	311	1
AUS	AUS17	M	59	V600K	PRE	Skin / subcutaneous nodule biopsy	dabrafenib	100mg BD	normal	SD (-14%)	224	1	259	1
AUS	AUS4	M	61	V600E	PRE	brain	dabrafenib	150mg BD	elevated	SD (-26%)	112	1	320	1
AUS	AUS14	M	37	V600E	PRE	Skin / subcutaneous nodule biopsy	dabrafenib	70mg BD	elevated	SD (-10%)	212	1	863	1
AUS	AUS15	M	71	V600E	PRE	Skin / subcutaneous nodule biopsy	dabrafenib	150mg BD	elevated	PR (-62%)	220	1	308	1
AUS	AUS16	M	68	V600E	PRE	Skin / subcutaneous nodule biopsy	dabrafenib	200mg BD	normal	PR (-42%)	224	1	458	1
AUS	AUS12	F	58	V600E	PRE	Skin / subcutaneous nodule biopsy	dabrafenib	70mg BD	elevated	PR (-63%)	209	1	951	1
AUS	AUS9	F	38	V600K	PRE	Skin / subcutaneous nodule biopsy	dabrafenib	35mg BD	normal	UN	119	1	874	1
AUS	AUS23	M	65	V600E	PRE	Skin / subcutaneous nodule biopsy	vemurafenib	960mg BD	normal	SD (-17%)	107	1	331	1
AUS	AUS18	M	31	V600K	PRE	brain	dabrafenib	150mg BD	normal	PR (-89%)	276	1	853	0
AUS	AUS34	M	71	V600E	PRE	Skin / subcutaneous nodule biopsy	dabrafenib+trametinib	150mg BD+ 2mg daily	elevated	PR (-53%)	209	1	660	1
AUS	AUS33	F	76	V600K	PRE	Skin / subcutaneous nodule biopsy	dabrafenib+trametinib	150mg BD+ 2mg daily	elevated	SD (-12%)	129	1	159	1
AUS	AUS30	M	27	V600K	PRE	nodal	dabrafenib+trametinib	150mg BD+ 2mg daily	normal	SD (-14%)	93	1	207	1
AUS	AUS40	F	44	V600E	PRE	nodal	dabrafenib+trametinib	300mg+ 2mg	normal	PR (-84.8%)	N/A	0	334	0
AUS	AUS39	M	56	V600E	PRE	Skin / subcutaneous nodule biopsy	dabrafenib+trametinib	300mg+ 2mg	normal	PR (-30.4%)	N/A	0	271	0
AUS	AUS32	F	44	V600K	PRE	Skin / subcutaneous nodule biopsy	dabrafenib+trametinib	300mg+ 2mg	elevated	PR (-52.6%)	110	1	327	1
AUS	AUS38	F	44	V600E	PRE	Skin / subcutaneous nodule biopsy	dabrafenib+trametinib	300mg+ 2mg	normal	SD (-12%)	N/A	0	334	0
AUS	AUS37	F	39	V600E	PRE	Skin / subcutaneous nodule biopsy	dabrafenib+trametinib	150mg BD+ 1mg daily	normal	CR (-100%)	404	1	431	1
AUS	AUS36	F	61	V600E	PRE	Skin / subcutaneous nodule biopsy	dabrafenib+trametinib	150mg BD+ 2mg daily	normal	CR (-100%)	333	1	707	0
AUS	AUS29	M	41	V600E	PRE	Skin / subcutaneous nodule biopsy	dabrafenib+trametinib	150mg BD+ 1.5mg daily	normal	SD (11%)	79	1	95	1
AUS	AUS31	M	49	V600E	PRE	Skin / subcutaneous nodule biopsy	dabrafenib+trametinib	75mg BD+ 2mg daily	elevated	PR (-63%)	110	1	394	1
AUS	AUS19	M	58	V600K	PRE	nodal	dabrafenib	75mg BD	elevated	PR (-31%)	278	1	453	0
AUS	AUS2	M	30	V600E	PRE	Skin / subcutaneous nodule biopsy	dabrafenib	100mg TDS	elevated	SD (-15%)	91	1	169	1
AUS	AUS28	M	39	V600E	PRE	Skin / subcutaneous nodule biopsy	vemurafenib	960mg BD	normal	SD (-4%)	N/A	0	76	0
AUS	AUS21	F	40	V600E	PRE	Skin / subcutaneous nodule biopsy	dabrafenib	150mg BD	normal	PR (-61%)	397	1	936	0
AUS	AUS1	F	29	V600E	PRE	Skin / subcutaneous nodule biopsy	dabrafenib	200mg BD	elevated	PD (28%)	43	1	82	1
AUS	AUS26	M	78	V600K	PRE	Skin / subcutaneous nodule biopsy	vemurafenib	960mg BD	normal	PR (-77%)	274	1	278	0
AUS	AUS27	M	69	V600E	PRE	Skin / subcutaneous nodule biopsy	vemurafenib	960mg BD	elevated	PR (-46%)	397	1	411	1
AUS	AUS6	M	28	V600E	PRE	Skin / subcutaneous nodule biopsy	dabrafenib	300mg BD	elevated	PR (-36%)	114	1	299	1
